# Supplementary material for: Characterization of wound-induced electrical signals and reactive oxygen species in chickpea (Cicer arietinum)
Source: Plant Signal Behav. 2025 Oct 30;20(1):2567930. doi: 10.1080/15592324.2025.2567930 (PMC12584604; doi:10.1080/15592324.2025.2567930)
Supplement: Supplementary material — Supplementary Table 1. Wound-induced electrical signals (amplitude and duration) and fold changes in the expression of JA markers (AOS and OPR3) in local and distal leaves. [file KPSB_A_2567930_SM8673.xlsx]

## Sheet: Sheet1
Supplementary Table 1: Wound-induced electrical signal (amplitude and duration) and fold change in expression of JA-markers (AOS and OPR3) in local and distal leaves
Sample	Amplitude (mV)	Duration (min)	Fold changes
			AOS	OPR3
W-1	-60	40	6.0753	17.477
S-1	-26	50	2.91614	14.7629
W-2	-75	15	6.72308	12.8228
S-2	-50	21	0.991953	3.06702
W-3	-30	28	8.07031	6.5227
S-3	-43	34	1.54418	1.31422
W-4	-18	33	8.04639	6.46033
S-4	0	0	1.17143	4.08282
W-5	-15	25	7.0104	6.62123
S-5	0	0	0.955057	1.35798
W= Wounded; S=Systemic
