# Supplementary material for: Characterization of wound-induced electrical signals and reactive oxygen species in chickpea (Cicer arietinum)
Source: Plant Signal Behav. 2025 Oct 30;20(1):2567930. doi: 10.1080/15592324.2025.2567930 (PMC12584604; doi:10.1080/15592324.2025.2567930)
Supplement: Supplementary material — Supplementary Table 2. Details of the primers used for qRT‒PCR analysis. [file KPSB_A_2567930_SM8671.xlsx]

## Sheet: Sheet1
Supplementary Table 2: Details of primers for qRT-PCR analysis
Sr. no	Accession number	Primer name	Primer sequence (5'-3')
1	NM_001365163.1	Elongation factor-1a_FP	CACATTGCTGTTAAGTTCGCTGA
2		Elongation factor-1a_RP	GACGCATGTCCCTCACAGCA
3	XM_004499052.3	Allene oxide synthase_FP	CACTCTCCCCACAATCCACC
4		Allene oxide synthase_RP	TGGCACGTTTGTACGGAAGA
5	XM_004507934.3	12-oxophytodienoate reductase 3_FP	TTCGTCCACGTCCAAACCTC
6		12-oxophytodienoate reductase 3_RP	AAGTGGTAAGTGGTCGAGGC
7	XM_004503606.3	RBOH-A_FP	CGGTTGCTAAGGCCAAACAC
8		RBOH-A_RP	GCTCGTTGCTTCCTCAAAGC
9	XM_004492281.3	RBOH-H_FP	GGAAGTCCTCCACAAGCAAGT
10		RBOH-H_RP	CACCATCACGGTCATATTCTGC
11	XM_004494132.3	LOC101512167_FP	CCAGGAGGAGAAAACTCGGT
12		LOC101512167_RP	CCATAGATACGTCGCGCTCA
